# Supplementary material for: Regeneration and growth in crowns and rhizome fragments of Japanese knotweed (Reynoutria japonica) and desiccation as a potential control strategy
Source: PeerJ. 2021 Aug 12;9:e11783. doi: 10.7717/peerj.11783 (PMC8364748; doi:10.7717/peerj.11783)
Supplement: Supplemental Information 1 [file peerj-09-11783-s001.xlsx]

## Sheet: Cover sheet
Sheet 1: contains all of the data with regards to the stems, including, the number of leaves found on each stem, the stem diameter (mm) and the final/maximum height at day 60 (cm; close of the experiment). This is attached to each stem with its subsequent codes. For full crowns, this includes 'BC' (Burnley crown) followed by a number between 1 and 10 (crown number) and then followed by a letter (…		Burnley data are coded blue; Rodley data are coded red; Huddersfield data are coded yellow
Sheet 2: shows all data regarding leaf variables. Perimeter and area were obtained from ImageJ analysis whereas fresh weight and dry biomass were measured in the laboratory.
Sheet 3: shows the weekly growth increments of all growing stems throughout the experiment. Minus figures indicates a dying stem.
Sheet 4: shows the stems that died during the experiment and how many days they survived for. If no number is found next to the stem code, it means that stem grew and survived the rest of the experiment, if a stem is not included, it indicates that it was unsuccessful in regeneration
Sheet 5: shows the initial weights of all plant material and lengths of rhizome fragments only. It also includes whether each pot was successful in regeneration. Weight is measured in grams, length in cm and success rates are a binary code of 1 for successful and 0 for unsuccessful regeneration.
Sheet 6: show the number of emergences from each category and which day of the experiment it occurred with indication of total emergences per day, before and after day 30 (mid point) and throughout the entire 60 days.
Sheet 7: shows the weights recorded during the air drying phase of the study

## Sheet: Sheet 1
Stem ID	Number of leaves	Diameter (mm)	Final/Maximum height Day 60						Average number of leaves per crown					Average diameter of stems per crown					Average maximum height of stems per crown
Burnley Full									Burnley					Burnley					Burnley
BC1A	18	5.84	90.1						Crown code	Full Crown	2 Nodes	1 Node		Crown code	Full Crown	2 Nodes	1 Node		Crown code	Full Crown	2 Nodes	1 Node
BC1B	15	5.76	86.1						BC1	14.3333	4.25	6		BC1	5.52667	2.6225	2.525		BC1	90.1	51.5	33.6
BC1C	10	4.98	82.9						BC2	35	4.5	5		BC2	9	1.975	2.195		BC2	150.6	25	35.6
BC2A	39	10.57	150.6						BC3	36	N/A	N/A		BC3	9.136	N/A	N/A		BC3	140.8	N/A	N/A
BC2C	21	6.99	115						BC4	15.25	6	5.66667		BC4	4.1025	3.01	2.07667		BC4	91.3	32.2	28.4
BC2E	30	7.69	116.1						BC5	51	3	5		BC5	8.66	1.7375	1.6		BC5	143.2	19.8	20
BC2F	50	10.75	149.8						BC6	26.5	6	3		BC6	7.48	2.47	1.955		BC6	113.5	47.5	29
BC3B	49	10.42	120.3						BC7	8.66667	4.75	5.33333		BC7	5.24	2.535	2.03667		BC7	51.7	49.1	40.5
BC3C	28	9.96	115.3						BC8	9.5	5	N/A		BC8	3.513	1.36			BC8	100.4	20.8	N/A
BC3D	53	9.98	140.8						BC9	28	4.5	5		BC9	7.52	1.53	1.42		BC9	107.9	28.7	8.9
BC3F	28	8.97	124.4						BC10	56.7857	4.66667	4		BC10	4.76692	2.15	1.535		BC10	118.2	38.6	23.1
BC3H	22	6.35	94.5
BC4A	15	5.24	75.5						Rodley					Rodley					Rodley
BC4D	28	4.8	91.3						Crown code	Full Crown	2 Nodes	1 Node		Crown code	Full Crown	2 Nodes	1 Node		Crown code	Full Crown	2 Nodes	1 Node
BC4E	10	3.48	72.2						RC1	21	4.33333	5.33333		RC1	6.68	2.92667	2.18333		RC1	96.7	33.3	26.4
BC4F	8	2.89	54.1						RC2	17.3333	6.5	5		RC2	6.33667	3.53	2.785		RC2	123.4	43.5	31.4
BC5A	59	9.96	143.2						RC3	22	4.5	4.4		RC3	5.038	2.14	1.77		RC3	125.8	42.2	27.8
BC5B	43	7.36	102						RC4	40.5	7.5	5.66667		RC4	13.285	4.165	3.35		RC4	114.7	46.7	48.5
BC6A	33	8.27	113.5						RC5	29	5.5	4.66667		RC5	9.95	3.1	2.09333		RC5	118.7	24.5	21.6
BC6C	20	6.69	87.3						RC6	51.3333	5.5	5.5		RC6	11.4933	3.32333	2.69		RC6	126	40.7	40.3
BC7A	5	4.82	8.3						RC7	49.6667	2.5	4.66667		RC7	8.71	2.36833	2.14667		RC7	142.1	38.5	35.5
BC7B	10	5.49	45.2						RC8					RC8	N/A	N/A	N/A		RC8	N/A	N/A	N/A
BC7C	11	5.41	51.7						RC9	49.8	4	5		RC9	7.736	1.912	1.98		RC9	135	28.2	26
BC8a	17	5.67	94.6						RC10					RC10	N/A	N/A	N/A		RC10	N/A	N/A	N/A
BC8b	18	5.65	100.4
BC8e	9	4.28	76.7						Huddersfield					Huddersfield					Huddersfield
BC8f	10	3.96	70						Crown code	Full Crown	2 Nodes	1 Node		Crown code	Full Crown	2 Nodes	1 Node		Crown code	Full Crown	2 Nodes	1 Node
BC8g	3	3.33	6.9						HC1	11				HC1	4.85571	N/A	N/A		HC1	119.5	N/A	N/A
BC8h	5	2.45	55.7						HC2	11.8	2.66667	3.5		HC2	4.482	2.26667	1.65		HC2	113.6	26.5	26.1
BC8i	18	3.72	72						HC3	36.6667	3.33333	3		HC3	10.3075	2.49667	2.085		HC3	130	26.2	20.5
BC8j	4	1.72	16.3						HC4	10.4	3	1.33333		HC4	4.796	1.74333	1.295		HC4	98.8	24	20.1
BC8k	4	1.57	14.7						HC5	24	3.5	3.5		HC5	5.805	2.1	1.57		HC5	131.3	28.1	27.5
BC8m	7	2.78	44.5						HC6	23.6667	5.33333	4.33333		HC6	7.97571	1.97333	1.95333		HC6	175.5	37	30.5
BC9A	28	7.52	107.9						HC7	21	4.66667	4		HC7	12.26	1.63333	1.35		HC7	176.7	29.3	20.6
BC10A	64	6.29	66.5						HC8	9	4.66667	3		HC8	5.08667	2.18	1.91		HC8	71	20.1	11.5
BC10B	50	5.2	N/A						HC9	11.25	4.5	4		HC9	5.59	1.7	1.51		HC9	85.5	23.2	18.6
BC10C	120	6.3	92.7						HC10	18	5.33333	5		HC10	8.185	2.31333	1.825		HC10	122.4	37.2	27.6
BC10D	122	6.3	88.9
BC10E	38	4.88	90.8
BC10G	174	7.8	118.2
BC10H	49	4.52	72.3
BC10I	40	4.51	59.3
BC10J	3	1.63	18.4
BC10K	42	3.07	72
BC10L	24	2.6	55.3
BC10N	45	5.59	103
BC10O	24	3.28	63.6
BC10Q	0	NA	1
2 nodes BR
BR1a	1	2.33	4.5
BR1b	8	3.32	51.5
BR1c top	1	1.36	3.8
BR1c bottom	7	3.48	50
2b	5	2.04	25
2c	4	1.91	25
4a	6	3.01	32.2
5b top	1	1.36	1.8
5b bottom	4	2.05	18.4
5c left	3	1.75	15.3
5c right	4	1.79	19.8
6a	7	3.51	47.5
6c left	4	1.75	20.5
6c right	7	2.15	24
7a left	5	2.68	40
7a right	2	2.2	4.8
7b	4	2.32	22.2
7c	8	2.94	49.1
8a left	4	1.34	17.5
8a right	6	1.38	20.8
9a left	4	2.51	24.7
9b left	6	1.29	14.8
9b right	1	0.76	2.9
9c	7	1.56	28.7
10a left	5	2.07	29.1
10a middle	6	1.99	25.5
BR10a right	4	1.45	3.5
BR10b	4	1.85	16.5
BR10c left	7	3.14	38.6
BR10c middle	2	2.4	6.4
1 node BR
1b	6	2.3	32.6
1c	6	2.75	33.6
2a left	6	2.72	35.6
2b	4	1.67	23.2
4a	5	2.08	27
4b	7	2.15	28.4
4c	5	2	22.4
5c	5	1.6	20
6b	6	2.18	29
6c	0	1.73	N/A
7a	4	2.24	22.2
7b	4	1.59	15.5
7c	8	2.28	40.5
9a	5	1.42	8.9
10b	NA	1.11	N/A
10c	4	1.96	23.1
Rodley Full
1a	6	3.86	41.1
1b	36	9.5	96.7
2a	40	13.09	123.4
2b	9	4.36	79.8
2c	3	1.56	15.9
3a	36	8.6	103.5
3b	63	8.6	125.8
3c	5	3.15	29.9
3d	3	1.16	5
3e	3	3.68	13
4a	36	17.04	114.7
4b	45	9.53	126
5	29	9.95	118.7
6c	60	11.35	124.7
6d	52	12.06	108
6e	42	11.07	126
7a	74	12.04	126.1
7b	74	12.86	142.1
7g	1	1.23	5
9a	76	13.13	135
9b	131	11.54	125
9d	37	7.6	91.2
9e	1	2.72	3.4
9f	4	3.69	10.1
2 nodes RR
1a	4	2.71	24.4
1b	5	3.35	33.3
1c right	4	2.72	32.5
2a	6	3.23	34.7
2c	7	3.83	43.5
3a left	6	2.78	42.2
3a right	3	1.69	6.8
3b right	5	2.3	27.4
3c	4	1.79	20.6
4a	8	4.3	N/A
4b	7	4.03	46.7
5a	5	4.04	N/A
5c	6	2.16	24.5
6a	0	3.44	N/A
6b right	6	3.79	40.7
6c	5	2.74	31.1
7a	1	1.26	5.1
7b left	4	3.19	27.5
7b midleft	0	2.95	N/A
7b midright	5	2.36	29.5
7b right	0	2.41	2.2
7c	5	2.04	38.5
9a top	3	1.66	10.3
9a bottom	6	2.23	26.9
9b	5	2.02	21.6
9c top	5	2.14	28.2
9c bottom	1	1.51	3
1 Node RR
1a	6	2.09	13.4
1b	6	1.97	19.8
1c	4	2.49	26.4
2a	6	3.4	31.4
2c	4	2.17	27.2
3a Tleft	4	2.16	26
3a Mid	5	1.45	19.4
3a Bright	4	1.7	27.2
3b	5	2.11	27.8
3c	4	1.43	26.7
4a	6	3	48.5
4b	6	3.73	44.2
4c	5	3.32	26.1
5a	6	1.85	21.6
5b	5	2.65	18
5c	3	1.78	18.8
6b	7	3.66	40.3
6c	4	1.72	15.4
7b left	7	2.83	35.5
7b middle	5	2.04	23.4
7b right	N/A	N/A	1.2
7c	2	1.57	10.4
9a	4	1.97	22
9b	6	1.7	13
9c	5	2.27	26
Hudds Full
1a	N/A	N/A	119.5
1c	23	5.4	107.4
1d	11	4.64	91
1e	4	5.47	34
1g	10	4.76	72.6
1h	10	4.69	66.7
1i	7	3.35	47
1j	12	5.68	89.3
2a	6	2.69	34.9
2b	26	7.21	113.6
2d	12	5.33	80
2e	11	4.61	90.1
2f	4	2.57	22.2
3a	62	11.26	130
3b	46	14.2	121.6
3c	N/A	11.19	N/A
3j	2	4.58	12.6
4a	11	5.58	63.4
4b	12	5.84	82
4c	9	3.91	52.8
4f	19	5.88	98.8
4h	1	2.77	2
5b	40	8.01	131.3
5c	8	3.6	49
6a	N/A	16.25	175.5
6b	73	14.39	145.5
6c	45	12.07	135.8
6e	6	3.99	37.7
6f	4	2.88	21.5
6i	4	2.11	20.6
6j	10	4.14	48
7b	N/A	13.11	176.7
7c	N/A	15.33	152.3
7e	21	8.34	111.3
8a	N/A	8.17	N/A
8b	13	5.24	71
8c	5	1.85	18.4
9a	N/A	12.96	N/A
9d	17	6.26	85.5
9f	21	5.1	81.2
9g	4	1.92	13.7
9h	3	1.71	14.3
10a	28	10.54	122.4
10c	8	5.83	55.4
2 nodes HR
2a left	0	1.66	2.5
2a right	4	2.3	26.5
2b top	4	2.84	25.7
3a	5	2.1	26.2
3b	0	2.64	12.2
3c	5	2.75	25.1
4a top	4	2.01	24
4b	3	1.76	16.2
4c	2	1.46	14
5a	5	2.18	26.5
5b top	5	2.06	28.1
5b bottom	0	1.34	N/A
5c	4	2.82	25.6
6a	6	2.3	37
6b	4	1.44	27
6c left	6	2.18	33.5
7a right	5	1.94	29.3
7b bottom	5	1.61	22.5
7c	4	1.35	18.5
8a	5	2.33	20
8b	5	2.36	20.1
8c	4	1.85	18.6
9a	5	1.94	22.4
9c	4	1.46	23.2
10a	5	1.88	17.1
10b right	6	3.06	37.2
10c	5	2	23.9
1 node HR
2a	4	1.86	26.1
2b	3	1.44	16.7
3a	4	1.93	20.5
3c	2	2.24	10
4a	4	1.44	20.1
4c	0	1.15	3.8
5a	3	1.36	15.2
5c	4	1.78	27.5
6a	6	1.77	30.5
6b	2	2.03	21.2
6c	5	2.06	29
7b	4	1.35	20.6
8a	3	1.91	11.5
9a	4	1.51	18.6
10a	4	1.37	18.5
10b	6	2.28	27.6

## Sheet: Sheet 2
Burnley Full	Perimeter	Area (m2)	Fresh Weight		Burnley Rh	Perimeter	Area (m2)	Fresh Weight g		Rodley Full	Perimeter	Area (m2)	Fresh Weight		Rodley Rh	Perimeter	Area (m2)	Fresh Weight		Hudds Full	Perimeter	Area (m2)	Fresh Weight		Hudds Rh	Perimeter	Area (m2)	Fresh Weight
BC1A1	38.745	0.0080052	1.036		BR1B.1(1)	21.876	0.0023731	0.317		RC1B1	28.378	0.0048484	0.749		RR1A.1(1)	8.318	0.0003589	0.056		HC1A1	34.476	0.006833	0.938		HR2A.1(1)	11.247	0.0006837	0.087
BC1A2	44.726	0.0103764	1.355		BR1B.1(2)	29.029	0.0049002	0.698		RC1B2	23.588	0.0031823	0.409		RR1A.1(2)	5.853	0.0001362	0.014		HC1A2	45.761	0.0115441	1.864		HR2A.1(2)	12.6	0.0008626	0.117
BC1A3	41.308	0.0094496	1.409		BR1B.1(3)	25.138	0.0037911	0.589		RC1B3	28.916	0.0049527	0.732		RR1A.1(3)	12.924	0.0009443	0.102		HC1A3	38.665	0.0080747	1.207		HR2A.1(3)	8.142	0.000374	0.062
BC1A4	43.847	0.0112258	1.663		BR1B.1(4)	26.731	0.0035939	0.501		RC1B4	26.584	0.0041678	0.586		RR1A.1(4)	14.703	0.0012957	0.181		HC1A4	36.414	0.0047534	1.155		HR2B.1(1)	9.136	0.0004412	0.049
BC1A5	42.241	0.0106704	1.815		BR1B.1(5)	29.768	0.0046092	0.642		RC1B5	27.899	0.0043605	0.61		RR1B.1(1)	6.417	0.0002322	0.035		HC1A5	41.722	0.0106573	1.863		HR2B.1(2)	19.897	0.0019535	0.237
BC2A1	31.692	0.0059884	0.767		BR1C.1(1)	30.695	0.0048202	0.676		RC2A1	37.012	0.0076286	1.025		RR1B.1(2)	8.063	0.000312	0.047		HC2B1	40.147	0.0090321	1.228		HR2B.1(3)	11.233	0.0007528	0.079
BC2A2	32.215	0.0059891	0.79		BR1C.1(2)	27.812	0.0039968	0.648		RC2A2	34.862	0.0065527	0.866		RR1B.1(3)	16.484	0.0016041	0.251		HC2B2	37.303	0.0075057	1.157		HR3A.1(1)	10.688	0.0006728	0.099
BC2A3	31.614	0.0054478	0.592		BR1C.1(3)	29.67	0.004465	0.769		RC2A3	34.205	0.0067568	0.972		RR1C.1(1)	7.7	0.0003262	0.054		HC2B3	35.673	0.006578	1.058		HR3A.1(2)	14.206	0.0011632	0.164
BC2A4	32.538	0.0064124	0.759		BR1C.1(4)	32.666	0.0055677	0.789		RC2A4	37.985	0.0083026	1.123		RR1C.1(2)	15.09	0.0012014	0.158		HC2B4	34.895	0.0071534	1.156		HR3A.1(3)	16.085	0.0014858	0.218
BC2A5	28.956	0.004373	0.511		BR1C.1(5)	29.764	0.0045584	0.665		RC2A5	43.567	0.0109901	1.746		RR1C.1(3)	24.601	0.0034818	0.534		HC2B5	37.588	0.0081374	1.165		HR3C.1(1)	13.559	0.0011242	0.221
BC3D1	32.945	0.0062616	0.85		BR2A.1(1)	29.646	0.0047238	0.676		RC3B1	36.031	0.0072536	1.076		RR1C.1(4)	18.917	0.0021381	0.34		HC3A1	27.681	0.0044945	0.758		HR3C.1(2)	15.236	0.0013264	0.165
BC3D2	31.127	0.0056185	0.642		BR2A.1(2)	26.325	0.0038563	0.526		RC3B2	34.222	0.0064354	1.106		RR2A.1(1)	17.462	0.0016842	0.21		HC3A2	25.816	0.0039521	0.628		HR4A.1(1)	7.299	0.0002926	0.04
BC3D3	25.757	0.0038052	0.424		BR2A.1(3)	28.009	0.0040538	0.522		RC3B3	32.318	0.0058625	0.943		RR2A.1(2)	25.253	0.0034781	0.531		HC3A3	27.735	0.0043691	0.712		HR4A.1(2)	11.33	0.0007627	0.127
BC3D4	30.267	0.0053859	0.601		BR2A.1(4)	23.213	0.0027899	0.345		RC3B4	32.437	0.0066039	1.143		RR2A.1(3)	25.86	0.0037684	0.59		HC3A4	27.192	0.0042472	0.712		HR4A.1(3)	14.369	0.0011835	0.166
BC3D5	33.539	0.0065765	0.69		BR2A.1(5)	24.758	0.0036381	0.543		RC3B5	34.777	0.0068907	1.251		RR2A.1(4)	26.06	0.0039636	0.591		HC3A5	25.909	0.0039842	0.72		HR5A.1(1)	8.045	0.0003734	0.049
BC4D1	39.929	0.0077015	1.077		BR2B.1(1)	4.223	0.0001078	0.02		RC4B1	29.153	0.0051991	0.837		RR2C.1(1)	20.247	0.0023812	0.28		HC4F1	40.35	0.0087519	1.178		HR5A.1(2)	13.235	0.0009858	0.155
BC4D2	43.223	0.0102199	1.665		BR2B.1(2)	10.837	0.0005965	0.085		RC4B2	33.281	0.006643	1.18		RR2C.1(2)	21.195	0.0027372	0.362		HC4F2	41.849	0.0092099	1.27		HR5C.1(1)	13.78	0.0010921	0.16
BC4D3	42.733	0.0103905	1.677		BR2B.1(3)	11.301	0.0006635	0.091		RC4B3	35.141	0.0073663	1.184		RR2C.1(3)	21.527	0.0024431	0.314		HC4F3	43.993	0.0111437	1.853		HR5C.1(2)	15.906	0.0014791	0.189
BC4D4	42.352	0.0093638	1.728		BR4A.1(1)	17.851	0.0018649	0.284		RC4B4	35.083	0.0072618	1.124		RR2C.1(4)	22.037	0.0026167	0.312		HC4F4	39.938	0.008681	1.357		HR5C.1(3)	11.129	0.0007468	0.095
BC4D5	45.98	0.0120727	2.066		BR4A.1(2)	19.695	0.0022355	0.289		RC4B5	34.31	0.0068869	1.158		RR3A.1(TL1)	10.749	0.0006104	0.102		HC4F5	38.855	0.0084942	1.285		HR6A.1(1)	18.735	0.0021109	0.27
BC5A1	31.147	0.0058335	0.756		BR4A.1(3)	20.683	0.0023605	0.318		RC51	31.089	0.0058137	0.79		RR3A.1(TL2)	16.631	0.0016268	0.25		HC5B1	38.002	0.0078784	1.061		HR6A.1(2)	15.925	0.0013795	0.189
BC5A2	39.906	0.009297	1.469		BR4B.1(1)	22.955	0.002732	0.319		RC52	32.133	0.0062769	0.902		RR3A.1(TL3)	12.325	0.0008966	0.127		HC5B2	37.636	0.0082438	1.329		HR6A.1(3)	21.316	0.0024735	0.331
BC5A3	37.968	0.0084555	1.316		BR4B.1(2)	25.3	0.0025499	0.346		RC53	37.504	0.0084719	1.151		RR3A.1(TL4)	22.336	0.0027751	0.435		HC5B3	35.481	0.0073279	1.22		HR6B.1(1)	13.342	0.0009675	0.124
BC5A4	31.837	0.0056489	0.74		BR4B.1(3)	25.879	0.0032426	0.402		RC54	38.057	0.0085281	1.422		RR3B.1(1)	13.344	0.0010646	0.157		HC5B4	40.778	0.0095986	1.5		HR6B.1(2)	12.396	0.0009237	0.151
BC5A5	32.465	0.0061486	0.897		BR4B.1(4)	23.691	0.0028465	0.364		RC55	35.11	0.0074062	1.059		RR3B.1(2)	17.069	0.0017465	0.242		HC5B5	37.899	0.0081252	1.322		HR6C.1(1)	15.1	0.0013558	0.183
BC6A1	38.66	0.0089148	1.385		BR4C.1(1)	7.483	0.0003068	0.048		RC6C1	22.374	0.0030924	0.444		RR3B.1(3)	22.752	0.0029652	0.417		HC6B1	26.016	0.00396	0.618		HR6C.1(2)	16.567	0.0015903	0.233
BC6A2	38.63	0.0087687	1.277		BR4C.1(2)	15.188	0.0012926	0.185		RC6C2	24.162	0.0034045	0.444		RR3B.1(4)	20.805	0.0021498	0.269		HC6B2	28.169	0.0048594	0.838		HR6C.1(3)	17.705	0.001797	0.231
BC6A3	39.358	0.0091001	1.425		BR4C.1(3)	19.679	0.0018689	0.251		RC6C3	25.429	0.0036667	0.603		RR3B.1(5)	26.696	0.0042299	0.652		HC6B3	26.298	0.0038846	0.585		HR7B.1(1)	5.714	0.0001597	0.023
BC6A4	42.187	0.0104934	1.539		BR4C.1(4)	19.917	0.0019706	0.245		RC6C4	23.984	0.0034715	0.526		RR3C.1(1)	9.953	0.000577	0.085		HC6B4	25.219	0.0036768	0.579		HR7B.1(2)	6.261	0.0002304	0.038
BC6A5	38.878	0.0087084	1.441		BR5C.1(1)	22.737	0.0026828	0.348		RC6C5	25.713	0.0037742	0.57		RR3C.1(2)	12.441	0.0008217	0.121		HC6B5	31.58	0.0058178	0.948		HR7B.1(3)	14.038	0.0011862	0.208
BC7C1	38.154	0.0087342	1.195		BR5C.1(2)	21.319	0.0023179	0.317		RC7B1	29.996	0.0049151	0.687		RR3C.1(3)	15.789	0.0012528	0.154		HC7B1	36.179	0.007628	0.808		HR8A.1(1)	10.596	0.0006507	0.115
BC7C2	37.231	0.0082119	1.001		BR5C.1(3)	14.24	0.0011518	0.174		RC7B2	29.465	0.0046544	0.636		RR3C.1(4)	14.346	0.0011224	0.151		HC7B2	27.763	0.0047935	0.545		HR8A.1(2)	15.325	0.0014032	0.269
BC7C3	39.87	0.0088849	1.298		BR5C.1(4)	20.106	0.0022202	0.315		RC7B3	26.77	0.0039087	0.568		RR4A.1(1)	26.604	0.0042004	0.491		HC7B3	35.553	0.0074972	0.741		HR9A.1(1)	9.576	0.0005243	0.077
BC7C4	38.561	0.0088976	1.298		BR6B.1(1)	13.48	0.0010933	0.174		RC7B4	28.703	0.0042392	0.627		RR4A.1(2)	24.27	0.0034234	0.358		HC7B4	32.949	0.0063214	0.654		HR9A.1(2)	4.948	0.0001159	0.019
BC7C5	34.204	0.0069601	1.051		BR6B.1(2)	16.144	0.0014259	0.204		RC7B5	26.899	0.0038683	0.542		RR4A.1(3)	21.989	0.0025481	0.292		HC7B5	27.965	0.0047964	0.51		HR9A.1(3)	9.808	0.0005112	0.081
BC8B1	44.928	0.0120973	1.943		BR6B.1(3)	23.279	0.0028875	0.391		RC9D1	25.403	0.0032673	0.646		RR4A.1(4)	29.701	0.0051582	0.634		HC7C1	26.302	0.0030903	0.461		HR10A.1(1)	6.973	0.0002142	0.033
BC8B2	39.901	0.0087711	1.427		BR6B.1(4)	25.727	0.0038586	0.536		RC9D2	23.637	0.00283	0.532		RR4B.1(1)	24.694	0.0035419	0.594		HC7C2	22.12	0.0029922	0.361		HR10B.1(1)	18.544	0.0019579	0.265
BC8B3	45.568	0.0119	2.109		BR6B.1(5)	22.583	0.0028866	0.391		RC9D3	19.099	0.0021498	0.365		RR4B.1(2)	21.28	0.0023117	0.285		HC7C3	23.478	0.0035127	0.467		HR10B.1(2)	24.279	0.0035856	0.548
BC8B4	38.271	0.0082988	1.254		BR7A.1(1)	21.193	0.0020839	0.28		RC9D4	22.097	0.0023483	0.454		RR4B.1(3)	26.716	0.0036639	0.473		HC7C4	15.721	0.0014125	0.184		HR10B.1(3)	22.062	0.0027843	0.398
BC8B5	42.033	0.0106264	1.679		BR7A.1(2)	21.461	0.0021396	0.298		RC9D5	24.326	0.0032168	0.633		RR4B.1(4)	30.904	0.0048879	0.677		HC7C5	11.208	0.0007874	0.161
BC9A1	41.698	0.00925	1.058		BR7A.1(3)	22.141	0.0024296	0.375							RR4B.1(5)	29.493	0.0047991	0.829		HC7E1	24.8	0.0038635	0.705		2 nodes
BC9A2	38.126	0.0081641	0.974		BR7A.1(4)	18.338	0.001726	0.202							RR4C.1(1)	14.376	0.0011763	0.204		HC7E2	25.096	0.0038864	0.703		HR2A.2(1)	7.752	0.0003694	0.062
BC9A3	41.319	0.0106524	1.445		BR7B.1(1)	6.304	0.0001927	0.025							RR4C.1(2)	21.815	0.0025925	0.395		HC7E3	25.424	0.003721	0.609		HR2A.2(2)	12.587	0.0008771	0.143
BC9A4	42.187	0.0105319	1.429		BR7B.1(2)	5.579	0.0001592	0.027							RR4C.1(3)	18.682	0.0018682	0.247		HC7E4	22.301	0.0030131	0.449		HR2A.2(3)	15.9	0.0014227	0.189
BC9A5	44.555	0.0118939	1.698		BR7B.1(3)	4.955	0.0001227	0.012							RR4C.1(4)	19.644	0.0020369	0.265		HC7E5	23.849	0.0034422	0.57		HR2A.2(4)	16.192	0.0015639	0.23
BC10B1	34.812	0.0035524	0.7877		BR7B.1(4)	9.133	0.0004755	0.058							RR4C.1(5)	19.012	0.0021075	0.353		HC8A1	39.464	0.008324	0.5068		HR2B.2(1)	5.906	0.0001974	0.037
BC10B2	25.617	0.0026033	0.3972		BR7C.1(1)	25.369	0.0024226	0.379							RR5A.1(1)	9.753	0.000537	0.072		HC8A2	36.793	0.0076707	1.089		HR2B.2(2)	15.616	0.0014347	0.239
BC10B3	24.334	0.0023159	0.3418		BR7C.1(2)	26.558	0.0032223	0.479							RR5A.1(2)	17.674	0.0017186	0.224		HC8A3	35.982	0.007786	1.0013		HR2B.2(3)	23.454	0.0031883	0.491
BC10B4	23.6	0.0020753	0.4833		BR7C.1(3)	30.739	0.0050291	0.711							RR5A.1(3)	15.823	0.0013369	0.24		HC8A4	36.169	0.0077787	1.0684		HR2B.2(4)	26.483	0.0039872	0.582
BC10B5	31.418	0.0016395	0.2342		BR7C.1(4)	31.214	0.0048572	0.642							RR5A.1(4)	18.461	0.0020042	0.309		HC8A5	27.198	0.0044469	0.5162		HR3A.2(1)	10.477	0.0006748	0.1
BC10C1	21.006	0.0011748	0.209		BR7C.1(5)	29.91	0.0045051	0.593							RR5A.1(5)	17.245	0.0016247	0.254		HC8B1	31.804	0.0057312	0.978		HR3A.2(2)	13.908	0.0010858	0.133
BC10C2	19.379	0.0013881	0.21		BR9A.1(1)	5.79	0.000161	0.021							RR5B.1(1)	11.378	0.0004789	0.076		HC8B2	32.317	0.0060296	1.044		HR3A.2(3)	16.161	0.0015404	0.238
BC10C3	21.734	0.0020017	0.461		BR9A.1(2)	11.728	0.0006255	0.08							RR5B.1(2)	16.29	0.0014114	0.21		HC8B3	30.961	0.0052045	0.762		HR3A.2(4)	22.375	0.0027132	0.385
BC10C4	17.907	0.0014626	0.228		BR9A.1(3)	9.48	0.0005163	0.077							RR5B.1(3)	16.793	0.0015112	0.203		HC8B4	31.562	0.0056852	0.867		HR3C.2(1)	8.609	0.0004293	0.07
BC10C5	22.4	0.0021637	0.326												RR5C.1(1)	12.575	0.0009472	0.153		HC8B5	30.562	0.0056405	0.886		HR3C.2(2)	18.849	0.0019868	0.291
					2 Nodes										RR5C.1(2)	15.887	0.0014187	0.209		HC9A1	38.913	0.008798	1.3424		HR3C.2(3)	17.474	0.0017185	0.236
					BR1B.2(1)	29.369	0.0046945	0.774							RR5C.1(3)	17.366	0.0016206	0.201		HC9A2	35.448	0.0076679	1.0435		HR3C.2(4)	18.733	0.0017717	0.225
					BR1B.2(2)	19.333	0.0021061	0.359							RR6B.1(1)	17.029	0.001693	0.224		HC9A3	34.942	0.0070307	1.1562		HR3C.2(5)	20.797	0.0023343	0.3
					BR1B.2(3)	26.341	0.004032	0.641							RR6B.1(2)	21.714	0.0028683	0.481		HC9A4	32.664	0.0051491	0.5285		HR4A.2(1)	5.355	0.0001291	0.021
					BR1B.2(4)	22.078	0.0023583	0.375							RR6B.1(3)	27.281	0.0042253	0.607		HC9A5	31.643	0.0059599	0.8315		HR4A.2(2)	19.557	0.0022316	0.29
					BR1B.2(5)	27.242	0.0042944	0.686							RR6B.1(4)	29.893	0.0053076	0.836		HC9D1	38.051	0.0076831	1.193		HR4A.2(3)	24.89	0.0036021	0.496
					BR1C.2(1)	29.001	0.0045337	0.533							RR6C.1(1)	18.938	0.0018963	0.236		HC9D2	38.544	0.0083634	1.34		HR4B.2(1)	5.24	0.0001703	0.031
					BR1C.2(2)	32.631	0.0050702	0.65							RR6C.1(2)	17.5	0.0017193	0.284		HC9D3	36.082	0.0080538	1.428		HR4B.2(2)	9.858	0.0005046	0.087
					BR1C.2(3)	34.876	0.0066974	0.875							RR6C.1(3)	12.653	0.00078	0.097		HC9D4	41.966	0.0108102	1.855		HR4B.2(3)	15.032	0.0012489	0.147
					BR1C.2(4)	29.497	0.0045468	0.566							RR6C.1(4)	18.176	0.001918	0.281		HC9D5	38.766	0.0088599	1.473		HR4C.2(1)	5.46	0.0001656	0.024
					BR1C.2(5)	29.854	0.0049109	0.614							RR7B.1(1)	16.581	0.0010047	0.171		HC10A1	24.19	0.0034544	0.481		HR4C.2(2)	16.901	0.0016142	0.237
					BR2B.2(1)	5.16	0.000157	0.029							RR7B.1(2)	18.458	0.0014245	0.248		HC10A2	23.933	0.0034224	0.498		HR5A.2(1)	18.409	0.0020797	0.335
					BR2B.2(2)	26.261	0.0036931	0.549							RR7B.1(3)	20.809	0.0018718	0.297		HC10A3	25.922	0.0038341	0.527		HR5A.2(2)	18.182	0.0017023	0.229
					BR2B.2(3)	24.439	0.0031049	0.393							RR7B.1(4)	19.407	0.0017746	0.259		HC10A4	32.838	0.0060001	1.001		HR5A.2(3)	20.051	0.0024091	0.345
					BR2B.2(4)	26.457	0.0036765	0.497							RR7B.1(5)	15.775	0.001083	0.162		HC10A5	30.405	0.0053139	0.845		HR5A.2(4)	23.239	0.0030798	0.446
					BR2B.2(5)	24.009	0.0031778	0.486							RR7C.1(1)	10.632	0.0006152	0.091							HR5B.2(1)	10.872	0.0007069	0.121
					BR2C.2(1)	28.137	0.004289	0.625							RR7C.1(2)	9.869	0.0005905	0.085							HR5B.2(2)	11.493	0.0007716	0.126
					BR2C.2(2)	25.326	0.0036001	0.573							RR9A.1(1)	11.313	0.0007643	0.12							HR5C.2(1)	9.212	0.0005285	0.13
					BR2C.2(3)	25.397	0.003251	0.464							RR9A.1(2)	19.34	0.0021261	0.328							HR5C.2(2)	14.673	0.0012911	0.228
					BR4A.2(1)	24.832	0.0035592	0.534							RR9A.1(3)	18.53	0.0020188	0.271							HR5C.2(3)	18.864	0.0020148	0.294
					BR4A.2(2)	29.326	0.0048749	0.646							RR9A.1(4)	19.407	0.0020488	0.293							HR5C.2(4)	22.578	0.0029954	0.447
					BR4A.2(3)	30.737	0.0051014	0.679							RR9B.1(1)	6.772	0.0001893	0.028							HR6A.2(1)	15.675	0.0015161	0.24
					BR4A.2(4)	27.059	0.003706	0.444							RR9B.1(2)	9.307	0.0004656	0.062							HR6A.2(2)	22.66	0.0028572	0.387
					BR4A.2(5)	24.408	0.0029025	0.321							RR9B.1(3)	10.81	0.0007055	0.098							HR6A.2(3)	22.915	0.0028073	0.391
					BR5B.2(1)	23.664	0.0028315	0.391							RR9B.1(4)	11.682	0.0008205	0.136							HR6A.2(4)	19.877	0.0022754	0.328
					BR5B.2(2)	23.519	0.0030212	0.539							RR9C.1(1)	9.111	0.0004838	0.091							HR6A.2(5)	19.629	0.0022615	0.284
					BR5B.2(3)	24.362	0.0029764	0.483							RR9C.1(2)	19.624	0.002144	0.277							HR6B.2(1)	15.089	0.0012352	0.146
					BR5B.2(4)	19.964	0.0019138	0.251							RR9C.1(3)	20.699	0.002222	0.28							HR6B.2(2)	12.61	0.0009896	0.171
					BR5C.2(R1)	13.138	0.0010173	0.179							RR9C.1(4)	19.189	0.0019741	0.306							HR6B.2(3)	18.155	0.0019106	0.283
					BR5C.2(R2)	24.29	0.003222	0.444							RR9C.1(5)	15.052	0.0013375	0.208							HR6B.2(4)	18.522	0.0019514	0.254
					BR5C.2(R3)	21.447	0.0023651	0.337																	HR6C.2(1)	14.823	0.0012609	0.185
					BR5C.2(R4)	21.158	0.0024544	0.385							2 Nodes	Perimeter									HR6C.2(2)	18.648	0.00196	0.29
					BR6A.2(1)	28.01	0.0037678	0.462							RR1A.2(1)	12.743	0.0008905	0.135							HR6C.2(3)	18.273	0.0019176	0.243
					BR6A.2(2)	29.431	0.0049842	0.653							RR1A.2(2)	24.872	0.0036651	0.456							HR6C.2(4)	16.062	0.0015059	0.193
					BR6A.2(3)	31.871	0.0055907	0.75							RR1A.2(3)	19.544	0.0023691	0.333							HR6C.2(5)	20.416	0.0024595	0.352
					BR6A.2(4)	32.993	0.0055157	0.679							RR1B.2(1)	21.977	0.0028056	0.401							HR7A.2(1)	10.01	0.0005582	0.092
					BR6A.2(5)	29.593	0.0047475	0.602							RR1B.2(2)	23.213	0.0032257	0.418							HR7A.2(2)	8.835	0.0004668	0.066
					BR6C.2(1)	13.907	0.0011185	0.177							RR1B.2(3)	14.556	0.0011751	0.148							HR7A.2(3)	15.371	0.0013832	0.172
					BR6C.2(2)	17.187	0.0016975	0.23							RR1B.2(4)	26.426	0.0041643	0.562							HR7A.2(4)	11.688	0.0008303	0.116
					BR6C.2(3)	17.645	0.001542	0.222							RR1C.2(1)	18.647	0.0020264	0.318							HR7A.2(5)	16.287	0.001501	0.2
					BR6C.2(4)	23.639	0.0034414	0.522							RR1C.2(2)	24.207	0.003456	0.504							HR7B.2(1)	10.289	0.0006337	0.158
					BR6C.2(5)	23.348	0.0029526	0.433							RR1C.2(3)	23.035	0.0030129	0.467							HR7B.2(2)	16.09	0.0014994	0.267
					BR7A.2(1)	26.648	0.0039433	0.556							RR1C.2(4)	18.048	0.0018332	0.231							HR7B.2(3)	17.803	0.001854	0.317
					BR7A.2(2)	28.801	0.0049193	0.644							RR2A.2(1)	23.9	0.0032949	0.493							HR7C.2(1)	13.781	0.0011408	0.184
					BR7A.2(3)	26.048	0.0039113	0.482							RR2A.2(2)	25.594	0.0038142	0.535							HR7C.2(2)	10.613	0.0006694	0.094
					BR7A.2(4)	23.28	0.0029173	0.348							RR2A.2(3)	28.791	0.0046801	0.68							HR7C.2(3)	13.499	0.0010216	0.139
					BR7A.2(5)	27.839	0.0043475	0.574							RR2A.2(4)	26.374	0.0039589	0.584							HR8A.2(1)	8.715	0.0004003	0.059
					BR7B.2(1)	18.883	0.0017337	0.224							RR2A.2(5)	27.748	0.0041172	0.565							HR8A.2(2)	13.262	0.0010718	0.133
					BR7B.2(2)	22.391	0.0027174	0.381							RR2C.2(1)	26.422	0.0037685	0.499							HR8A.2(3)	20.5	0.0024247	0.359
					BR7B.2(3)	17.269	0.0016211	0.256							RR2C.2(2)	21.98	0.002484	0.312							HR8A.2(4)	19.096	0.0020264	0.278
					BR7B.2(4)	21.359	0.0026761	0.329							RR2C.2(3)	28.106	0.0047178	0.731							HR8A.2(5)	12.847	0.0010084	0.14
					BR7C.2(1)	25.448	0.0031819	0.416							RR2C.2(4)	30.184	0.0052776	0.804							HR8B.2(1)	11.618	0.0008196	0.116
					BR7C.2(2)	34.33	0.0062847	0.945							RR2C.2(5)	33.646	0.0061315	0.794							HR8B.2(2)	12.635	0.0009578	0.127
					BR7C.2(3)	30.766	0.005187	0.684							RR3A.2(1)	27.488	0.0044153	0.732							HR8B.2(3)	5.708	0.0001765	0.025
					BR7C.2(4)	30.67	0.0051897	0.727							RR3A.2(2)	27.821	0.0043708	0.66							HR8B.2(4)	14.981	0.0012983	0.177
					BR7C.2(5)	31.834	0.0057974	0.918							RR3A.2(3)	24.213	0.0030008	0.426							HR8B.2(5)	18.375	0.0017597	0.31
					BR8A.2(1)	13.23	0.0009577	0.171							RR3A.2(4)	28.404	0.0046133	0.675							HR8C.2(1)	10.401	0.0006311	0.087
					BR8A.2(2)	17.974	0.001662	0.241							RR3A.2(5)	27.837	0.0040573	0.597							HR8C.2(2)	7.695	0.0003064	0.042
					BR8A.2(3)	14.798	0.0012694	0.184							RR3B.2(1)	27.481	0.0043305	0.707							HR8C.2(3)	11.353	0.0006489	0.086
					BR9A.2(1)	22.476	0.0028653	0.332							RR3B.2(2)	26.644	0.0036855	0.561							HR8C.2(4)	18.071	0.0017272	0.272
					BR9A.2(2)	10.557	0.0006724	0.096							RR3B.2(3)	24.057	0.0032391	0.441							HR9A.2(1)	5.838	0.0001852	0.033
					BR9A.2(3)	20.45	0.0022182	0.221							RR3C.2(1)	8.089	0.0003247	0.055							HR9A.2(2)	17.647	0.0017087	0.248
					BR9A.2(4)	22.151	0.0026359	0.351							RR3C.2(2)	15.97	0.0014352	0.225							HR9A.2(3)	9.722	0.0005161	0.07
					BR9B.2(1)	3.555	5.91e-05	0.009							RR3C.2(3)	19.168	0.0021192	0.343							HR9A.2(4)	14.089	0.0011087	0.143
					BR9B.2(2)	10.392	0.000514	0.064							RR4B.2(1)	24.07	0.0030198	0.43							HR9C.2(1)	7.357	0.0002926	0.041
					BR9B.2(3)	17.752	0.0015519	0.18							RR4B.2(2)	29.959	0.0050754	0.684							HR9C.2(2)	11.081	0.0007207	0.123
					BR10A.2(1)	7.597	0.000289	0.047							RR4B.2(3)	29.545	0.0047299	0.655							HR9C.2(3)	15.172	0.0013572	0.18
					BR10A.2(2)	16.254	0.0014459	0.183							RR4B.2(4)	22.128	0.0024077	0.325							HR10A.2(1)	8.712	0.0004212	0.095
					BR10A.2(3)	20.412	0.0018891	0.215							RR5A.2(1)	30.787	0.0057562	0.873							HR10A.2(2)	17.078	0.0016656	0.268
					BR10B.2(1)	9.527	0.0005408	0.118							RR5A.2(2)	29.155	0.0049828	0.881							HR10A.2(3)	11.046	0.000746	0.111
					BR10B.2(2)	16.158	0.0013343	0.154							RR5A.2(3)	21.026	0.0022903	0.313							HR10B.2(1)	13.038	0.0010247	0.168
					BR10B.2(3)	18.131	0.001762	0.218							RR5C.2(1)	11.255	0.0005746	0.106							HR10B.2(2)	25.05	0.0033078	0.538
					BR10C.2(1)	27.177	0.0032625	0.411							RR5C.2(2)	23.401	0.0030499	0.43							HR10B.2(3)	24.973	0.0034863	0.478
					BR10C.2(2)	29.026	0.0038731	0.454							RR5C.2(3)	18.41	0.001904	0.229							HR10B.2(4)	27.096	0.0043435	0.636
					BR10C.2(3)	28.645	0.0032588	0.465							RR5C.2(4)	21.727	0.0027045	0.385							HR10B.2(5)	27.662	0.0043962	0.607
					BR10C.2(4)	23.872	0.0029406	0.333							RR5C.2(5)	15.121	0.0013366	0.204							HR10C.2(1)	7.517	0.0003177	0.044
					BR10C.2(5)	26.565	0.0029607	0.413							RR6B.2(1)	18.085	0.0019835	0.293							HR10C.2(2)	8.586	0.0004187	0.066
															RR6B.2(2)	27.339	0.0045799	0.652							HR10C.2(3)	12.467	0.0009029	0.119
															RR6B.2(3)	25.689	0.0041653	0.529							HR10C.2(4)	18.828	0.0020011	0.241
															RR6B.2(4)	21.212	0.0025678	0.308
															RR6B.2(5)	27.017	0.0039725	0.542
															RR6C.2(1)	14.12	0.0010928	0.191
															RR6C.2(2)	22.431	0.0029656	0.438
															RR6C.2(3)	26.687	0.0043342	0.669
															RR6C.2(4)	27.532	0.0044465	0.593
															RR7B.2(1)	18.746	0.0013993	0.201
															RR7B.2(2)	17.676	0.0012168	0.201
															RR7B.2(3)	11.553	0.0005695	0.109
															RR7B.2(4)	20.211	0.0014727	0.251
															RR7C.2(1)	20.936	0.0005252	0.137
															RR7C.2(2)	6.691	0.0002172	0.05
															RR7C.2(3)	21.297	0.0016706	0.238
															RR7C.2(4)	16.662	0.001261	0.159
															RR9A.2(1)	16.005	0.0014291	0.223
															RR9A.2(2)	22.681	0.0028676	0.429
															RR9A.2(3)	22.968	0.0026846	0.38
															RR9A.2(4)	16.838	0.0015019	0.185
															RR9A.2(5)	25.602	0.0034328	0.482
															RR9B.2(1)	14.513	0.0011275	0.142
															RR9B.2(2)	18.052	0.001771	0.257
															RR9B.2(3)	11.539	0.000816	0.123
															RR9B.2(4)	11.313	0.0007848	0.122
															RR9C.2(1)	15.481	0.0013505	0.213
															RR9C.2(2)	16.035	0.0015455	0.24
															RR9C.2(3)	18.925	0.002001	0.285
															RR9C.2(4)	18.429	0.0019474	0.27

## Sheet: Sheet 3
Note: weekly growth increments for each stem
Burnley Full	1a	1b	1c	2a	2b	2c	2d	2e	2f	3a	3b	3c	3d	3e	3f	3h	4a	4d	4e	4f	5a	5b	6a	6b	6c	7a	7b	7c	8a	8b	8d	8e	8f	8g	8h	8i	8j	8k	8m	9a	9b	10a	10b	10c	10d	10e	10f	10g	10h
Week 1	0.1	16	6.5	6.3	2	4.2	10.5	5	8.7	4.5	6.1	4	3.7	3.1	2	22.5	3.2	5.6	11.1	14.1	24.1	13.1	12.2	3.4	12.4	5	12	9.1	15.5	15	3	5	13.5	3	2.5	1.1	8.2	5.6	1.2	9.1	3	5.7	8	2.3	4.2	1.3	1.6	2	2
Week 2	15.4	45.4	50.3	64.8	0.1	46.7	6.1	45.6	71.5	2.2	47.8	39.1	43.8	1.6	38.4	46.6	26.8	36.4	28.9	19.5	66.9	54.4	55.5	0.1	46.8	2.6	19.6	22	46.5	56.7	2.7	38.3	34.9	3.1	2.3	29.9	7.1	5.4	11.4	55.5	0.7	10.3	33.3	26.3	26	5.2	0.8	16.2	16.8
Week 3	48.6	17.8	17.8	69.1	0	49.3	0	44.9	52.3	0.8	57.6	51.2	67.8	-0.2	59.9	19.2	32	23.8	17.4	13	36.3	22	29	0	14.8	0	12.4	16.6	19.9	21.1	0	19.2	14	0.2	7.2	22.2	1	3.3	20.9	33.9	0	30.3	28.2	46	32.8	46.4	8.4	69.3	36.5
Week 4	18.9	4.6	7.1	5.7	-2.1	12.3	0.4	16.4	14.7	0.1	7.5	18.3	19.7	0.2	19.2	5.4	11.8	15.4	8.5	4.6	12.3	11.5	12.5	-3.5	11.9	0.7	0.1	3.5	9.5	6.1	0	6.7	5.3	0	23.2	11.8	0	0.4	10.5	8.4	-0.2	15.4	9.8	15.2	22.2	20	-0.3	23.3	13.5
Week 5	6.7	2.2	1	3.6	0	1.9	0	3.5	2.6	0	0.6	2.5	4.6	0	3.9	0.7	1.6	8.8	6.2	2.3	2.7	0.7	3.8	0	0.6	0	0.6	0.3	3.2	0.9	0	6.8	1.8	0.6	16.1	6.5	0	0	0.5	0	-3.5	2.9	1.7	1.5	2.5	11.5	0	3.8	3.3
Week 6	0.3	0.1	0.2	1.1	0	0.6	0	0.7	0	0	0.5	0	1.2	0	1	0.1	0.1	1.3	0	0	0.9	0.3	0.5	0	0.8	0	0	0.2	0	0.6	0	0.7	0.5	0	4.4	0.5	0	0	0	0.3	0	0.9	0.7	0.4	1.1	5.1	0	2	0.1
Week 7	0.1	0	0	0	0	0	-17	0	0	-7.6	0.2	0.2	0	-4.7	0	0	0	0	0	0	0	0	0	0	0	0	0.5	0	0	0	-5.7	0	0	0	0	0	0	0	0	0.7	0	1	-81.7	1	0.1	1.3	-10.5	1.6	0.1
Week 8	0	0	0	0	0	0	0	0	0	0	0	0	0	0	0	0	0	0	0	0	0	0	0	0	0	0	0	0	0	0	0	0	0	0	0	0	0	0	0	0	0	0	0	0	0	0	0	0	0
2 nodes	1a	1b	1c top	1c bottom	2b	2c	4a	5b top	5b bottom	5c left	5c right	6a	6c left	6c right	7a left	7a right	7b	7c	8a left	8a right	9a left	9b left	9b right	9c	10a left	10a middle	10a right	10b	10c left	10c middle	10c right
Week 1	0	0.1	0.1	5.1	3.6	9.2	3.2	1.2	3.1	4.7	0.1	1.5	1	0.1	3.5	0.1	3.9	9.5	0.1	5.2	0.1	1	0.1	4.1	4.3	3.3	1.3	5.3	7.3	3.9	1
Week 2	0	1.6	2.9	20.4	11.5	11	17.2	0.6	11	8.2	7.2	24.8	4.2	8.7	27.5	4.3	13.7	19.9	5.1	7.2	18.8	2.8	0	5.9	11	11	2	7.2	19.6	2.3	0.9
Week 3	0	13.5	0.8	11.2	4.5	3.7	8.4	0	3.2	2.4	9.8	13	10.8	12.3	7.2	0.4	1.8	9.7	9	2	3.3	6.7	0	9.5	11.2	10.2	0.2	3.5	7.2	0.1	0
Week 4	0	21.3	0	10.3	5	0.9	3.2	0	1.1	0	2.7	6.1	0	0	1.2	0	1.3	7.2	2.2	1	1.7	2.8	0	6.2	2.2	1	0	0.5	4.3	0.1	0
Week 5	0	10	0	3	0.4	0	0.2	0	0	0	0	2.1	0	0	0.6	0	1.5	2.8	1.1	1	0.4	0	0	2.1	0.4	0	0	0	0.2	0	-1.9
Week 6	0	0	0	0	0	0.2	0	0	0	0	0	0	0	0	0	0	0	0	0	2.8	0.4	0	0	0	0	0	0	0	0	0	0
Week 7	0	0	0	0	0	0	0	0	0	0	0	0	0	0	0	0	0	0	0	0	0	0	0	0	0	0	0	0	0	0	0
Week 8	0	0	0	0	0	0	0	0	0	0	0	0	0	0	0	0	0	0	0	0	0	0	0	0	0	0	0	0	0	0	0
1 node	1a	1b	1c	2a left	2b	4a	4b	4c	5c	6b	7a	7b	7c	9a	9b	9c	10c
Week 1	0	0.1	1.5	0.1	3.7	3.5	2	1.5	8.3	3.9	6.4	0.1	9.9	6.5	0.1	1.4	1
Week 2	0	10.3	13.4	8.1	11.6	13.3	8.8	8.7	7.6	14.2	11.6	6.8	18.3	1.7	4.2	1.6	6.7
Week 3	0	11.9	9.3	16.5	0	8.2	14.2	12.1	3.6	7.2	3	2.9	7.2	0.1	5	0.2	8.5
Week 4	0	5.6	8.2	5.4	0	0	3.3	0	0.2	3.7	1.2	0.7	4.8	0.6	5	-3.2	6.5
Week 5	0	3.5	1.2	4.7	0	0	0	0	0.3	0	0	3.4	0.3	0	3.4	0	0.4
Week 6	0	1.2	0	0.8	0	0	0	0	0	0	0	1.4	0	0	1.2	0	0
Week 7	0	0	0	0	0	0	0	0	0	0	0	0.2	0	0	-18.9	0	0
Week 8	0	0	0	0	0	0	0	0	0	0	0	0	0	0	0	0	0
Rodley Full	1a	1b	1d	2a	2b	2c	3a	3b	3c	3d	4a	4b	5	6a	6b	6c	6d	6e	7a	7b	7c	7d	7e	9a	9b	9d	9e	9f	10
Week 1	5.1	6.2	3.2	2	32.7	8.1	0.1	15.2	9.8	3.6	23.6	1	8.5	0.1	0.1	0.1	0.1	13.8	0.1	0.1	2	1.6	2.6	2.2	0.1	2.1	3.2	2	0
Week 2	30.8	52.5	0	12.4	36	5.7	26.6	71.5	0	0	64.6	1	76.3	6.6	2.5	14.3	14.3	71.1	11.7	16.3	0	1	15.5	7.5	7.1	25.2	0.1	2	0
Week 3	4.8	31.5	0	71.8	9.4	2	68	28.2	0	0	23.4	36.4	25.2	0.1	0	73.7	71.7	24.1	58.9	73.8	0.2	0	1.1	75.6	74.3	37.8	0.1	6	0
Week 4	0.1	4.8	0	35.6	1.7	0.1	22.1	8.3	0	0	2.9	51.2	6.4	0	0	27.2	19	12.7	38.8	33.4	0	0	0	39.5	34.8	20.3	0	0	0
Week 5	0.3	1	0	9.4	0	0	6.7	1.6	0	0	0.2	34.4	2.1	0	0	8.9	2.4	2.8	14.6	12.8	-2.2	0	0	7.2	5.8	1.7	0	0	0
Week 6	0	0.7	-3.2	-7.8	0	0	-20.2	1	0	0	0	2	0.2	0	-2.6	0.3	0.5	1.5	1.4	5.1	0	-2.6	0	3	1.9	4.1	0	0	0
Week 7	0	0	0	0	0	0	0.2	0	0	0	0	0	0	-6.8	0	0.2	0	0	0.6	0.6	0	0	-19.2	0	1	0	0	0	0
Week 8	0	0	0	0	0	0	0	0	0	0	0	0	0	0	0	0	0	0	0	0	0	0	0	0	0	0	0	0	0
2 nodes	1a	1b	1c right	2a	2c	3a left	3a right	3b left	3b right	3c	4a right	4b	4c	5a	5c	6a	6b left	6b right	6c	7a	7b left	7b midright	7b right	7c	9a top	9a bottom	9b	9c top	9c bottom
Week 1	1.3	3.7	3.8	4	6.4	1.6	0.1	2.1	1	0.1	8.7	2.3	0.1	11	4.6	9.1	3.5	5	7.6	3.6	1.7	0.1	1	3.2	6.2	10	4.6	3.5	2.5
Week 2	18.9	25.3	18	20.3	24.6	22.2	3.7	0.2	16	8.6	40.6	26.4	8.1	19.1	15.5	25.1	2.2	29.7	17.4	1.4	4.5	3.6	1	17.9	1.8	12.2	14	15.2	0.5
Week 3	3.1	2.6	9.5	9.1	10.7	14	0.3	0	9	10.1	12	12.8	4.6	2.2	3	1.4	0	4.8	5.4	0.1	3.8	1.1	0.2	11.6	2	4.2	3	8.4	0
Week 4	0.5	0.5	1.2	1.3	1.5	3.4	0	0	1.1	0	0.9	4.9	0.8	0.3	1.3	0	0	0.6	0.4	0	0.5	0.9	0	5.6	0.3	0.5	0	0	0
Week 5	0.4	1.2	0	0	0.3	1	1.8	-2.3	0.3	0	0	0.3	-13.6	0.3	0.1	0	0	0.5	0.2	0	14	10.9	0	0.2	0	0	0	0	0
Week 6	0.2	0	0	0	0	0	0.5	0	0	0	-62.2	0	0	-32.9	0	0	0	0.1	0.1	0	0	12.2	0	0	0	0	0	0	0
Week 7	0	0	0	0	0	0	0.3	0	0	0	0	0	0	0	0	-35.6	-5.7	0	0	0	0	0	0	0	0	0	0	0	0
1 Node	1a	1b	1c	2a	2c	3a Tleft	3a Mid	3a Bright	3b	3c	4a	4b	4c	5a	5b	5c	6a	6b	6c	7a	7b left	7b middle	7b right	7c	9a	9b	9c
Week 1	5	1	14	0.1	6.2	8.2	2	6.9	2	8.4	1	9	5.3	4.9	0.1	7	1.8	6.9	3.4	1	1.4	1	1	2	2.5	1	1.5
Week 2	4.1	11.2	7.2	17	15	14.3	0.4	15.7	11.2	10.5	25.6	21	10.3	10.9	14	8.6	4.4	27	9.8	0.5	1.9	2	0.2	2.8	13.3	5.5	8.4
Week 3	2.5	1.8	2.8	11.3	5.4	1.7	0.1	3.9	11.2	0	15.5	12.1	7.7	2.5	0.9	3.2	1.3	3.4	0.8	0.3	1	0.4	0	0.9	6	4.5	12.5
Week 4	1.4	0.5	2.4	2.8	0.4	1.2	1.5	0.7	1.9	0	5.1	2.1	2.8	1.6	1.3	0	0	1.5	1.2	0	9.5	0.1	0	4.4	0.2	1.4	3.6
Week 5	0.4	2.5	0	0.2	0.2	0.6	5.6	0	1.5	0	1.3	0	0	1.7	0.7	0	-1.4	0.9	0.2	0	16.6	11	0	0	0	0.6	0
Week 6	0	0.8	0	0	0	0	6.9	0	0	0	0.1	0	0	0	1	0	-6.1	0.6	0	-1.8	0	8.9	0	0	0	0	0
Week 7	0	2	0	0	0	0	0	0	0	0	-0.1	0	0	0	0	0	0	0	0	0	0	0	0	0	0	0	0
Hudds Full	1a	1b	1c	1d	1e	1f	1g	1h	1i	1j	2a	2b	2c	2d	2e	2f	2g	2h	3a	3b	3c	3g	3j	4a	4b	4c	4f	4g	5a	5b	5c	6a	6b	6c	6e	6f	6g	6i	6j	7a	7b	7c	7d	7e	7f	8a	8b	8c	9a
Week 1	5.7	0.1	0.1	1	0.1	1.7	4	5.1	8.7	16.3	0.1	6.1	0.1	12.9	2.2	2.1	1.8	1.2	2	2.2	2	1	1.5	2	1.5	0.1	14.1	3.3	2	2	3.5	5.2	2.5	54.8	12.8	1.5	1	14.8	5.2	6.3	10	34.1	7.3	14.8	0.1	4.6	45.8	5.4	34.6
Week 2	89.8	2	18.3	13.1	4.2	2.2	24.1	24.1	23.1	46.2	20	59.4	1.4	42.2	31.4	15.7	0	0	32.2	43.5	42.5	5	7.7	29.1	34	7.6	43	0.2	49.9	1.6	25.2	95.5	77	66.9	19.3	14.4	4.6	4.6	4.9	10.2	111.8	86.4	2.2	64.3	6.3	72.6	22.6	3.7	89.6
Week 3	-95.5	1	52.7	21.3	13.1	2.1	28.4	25	12.2	17.5	8	32	0	16.7	30.9	3	0	-1.2	59.6	59.8	54.1	3.4	0	17.7	26.5	24.2	30.9	-3.5	52.8	37.4	12	60.8	56.6	10.2	5.1	5.3	0.5	0.1	7.9	0.3	47.7	20.2	0.7	22.9	0.2	33	1.6	5.4	41.2
Week 4	0	0.1	22.6	36	12	0.4	11.3	10.4	3	8.9	4.9	14.4	-1.5	8	21.9	1.2	0	0	18.4	13	14.5	0	0	9.5	14.5	15.6	10.3	0	10.7	64.5	7.4	12.9	6.1	1.6	0.5	0.3	0	0.8	9	0	4.1	8.7	0	8.4	0	7.8	0.9	2.1	14.6
Week 5	0	0	12.6	16.6	4.1	0	4.8	2.1	0	0.4	1.7	1.7	0	0.2	3.7	0.2	-1.8	0	13.9	3.1	4.4	0	0	3.4	5	5.2	0.5	0	1.1	21.2	0	-174.4	3.3	2.3	0	0	-6.1	0.3	11.2	-16.8	2.9	2.9	-10.2	0.9	-6.6	5.2	0.1	1.8	-180
Week 6	0	-3.2	0.7	3	0.3	-6.4	0	0	0	0	0.2	0	0	0	0	0	0	0	3.6	0	-117.5	0.2	0	0.3	0.5	0.1	0	0	-116.5	4.6	0	0	0	0	0	0	0	0	7.2	0	0.2	0	0	0	0	-123.2	0	0	0
Week 7	0	0	0.4	0	0.2	0	0	0	0	0	0	0	0	0	0	0	0	0	0.3	0	0	-9.6	0	1.4	0	0	0	0	0	0	0	0	0	0	0	0	0	0	0	0	0	-152.3	0	-111.3	0	0	0	0	0
Week 8	0	0	0	0	0	0	0	0	0	0	0	0	0	0	0	0	0	0	0	0	0	0	0	0	0	0	0	0	0	0	0	0	0	0	0	0	0	0	0	0	-176.7	0	0	0	0	0	0	0	0
2 nodes	2a left	2a right	2b top	2c	3a	3b	3c	4a top	4b	4c	5a	5b top	5c	6a	6b	6c left	7a right	7b top	7b bottom	7c	8a	8b	8c	9a	9c	10a	10b right	10c
Week 1	1.9	3.5	5.5		0.1	2.9	0.1	2.1	4	0.1	1.7	1.9	3.7	0.1	5.4	3.6	2.2	0.1	0.1	3.4	2	2	2	1	3.7	2.6	3.6	1.5
Week 2	0.6	16.1	17.2		10	7.3	11.3	14.1	10.5	9.1	12.8	9.8	10.9	4.7	9.7	19.4	10.3	2.5	6.2	6.1	10.7	7.2	9.6	7.6	7.3	4.9	20.1	8
Week 3	0	6.1	2.7		10.6	1.3	9.7	6.1	1.4	3.5	9.1	14.8	10.3	16.3	10.4	7.9	13.8	0.4	8.1	3	4.8	4.7	1.5	5.7	10	5.4	10.3	12.9
Week 4	0	0.8	0.2		3.4	0	3.9	1.2	0.1	0.3	2.4	0	0.7	13.3	1.5	2.6	1.9	0	7	4	1	4.9	3.2	4.9	1	2.7	3.1	0.5
Week 5	0	0	0.1		2.1	0	0.1	0.5	0.2	0.7	0.5	0	0	2.4	0	0	0.3	-3	0.4	1.2	1.1	1.2	1.7	1	0.3	1.5	0.1	0
Week 6	0	0	0		0	0	0	0	0	0.1	0	0	0	0.2	0	0	0.5	0	0	0.8	0.2	0	0.1	0.8	0.9	0	0	0.5
Week 7	0	0	0		0	0.7	0	0	0	0.2	0	0	0	0	0	0	0	0	0.7	0	0.2	0.1	0.2	1.4	0	0	0	0
1 Node	2a	2b	3a	3b	3c	4a	4c	5a	5c	6a	6b	6c	7b	8a	9a	9b	10a	10b
Week 1	0.1	7.8	0	0.1	3	1	2.8	0.1	3.8	1	12	4.9	1	1.8	5.7	0.1	3.6	1.6
Week 2	9.1	6.7	4.5	4.3	3.7	6.5	0	5.5	15.2	7.2	6.7	12.1	5.2	6.6	6.5	1.5	9.5	6.7
Week 3	11.8	2.1	10.5	3	3	7.2	0	4.6	8.2	14.3	2.4	9.9	4.5	1.1	4.8	3	5.4	6.7
Week 4	5	0.1	4	1.1	0.3	2.3	0	3.6	0.3	7.2	0.1	1.6	2	1.7	1.6	3.9	0	7
Week 5	0	0	1.4	0	0	2.8	0	-13.8	0	0.8	0	0	4.4	0	0	-8.5	0	4
Week 6	0	0	0.1	0	0	0.3	0	0	0	0	0	0	2.1	0	0	0	0	1.2
Week 7	0	0	0	-8.5	0	0	0	15.2	0	0	0	0	1.2	0.3	0	0	0	0.4
[truncated: 8 more columns]

## Sheet: Sheet 4
Note: All blank spaces refer to stems that grew and did not die. No data here for 0 nodes because no growth was recorded in those fragments.
Burnley Full	Days survived	Burnley Rhizome - 2 nodes	Days survived	Burnley Rhizome - 1 node	Days Survived	Rodley Full	Days survived	Rodley Rhizome - 2 nodes	Days Survived	Rodley Rhizome - 1 node	Days Survived	Hudds Full	Days survived	Huddersfield Rhizome - 2 nodes	Days Survived	Huddersfield Rhizome - 1 node	Days Survived
1a		1a		1b		1a		1a		1a		1a	15	2a left		2a
1b		1b		1c		1b		1b		1b		1b	25	2a right		2b
1c		1c top		2a left		1d	29	1c right		1c		1c		2b top		3a
2a		1c bottom		2a right		2a		2a		2a		1d		3a		3b	35
2b	18	2b		2b		2b		2c		2c		1e		3b		3c
2c		2c		4a		2c		3a left		3a Tleft		1f	28	3c		4a
2d	42	4a		4b		3a		3a right		3a Mid		1g		4a top		4c
2e		5b top		4c		3b		3b left	22	3a Bright		1h		4b		5a
2f		5b bottom		5c		3c		3b right		3b		1i		4c		5c
3a	39	5c left		6b		3d		3c		3c		1j		5a		6a
3b		5c right		7a		3e		4a right	35	4a		2a		5b top		6b
3c		6a		7b		4a		4b		4b		2b		5c		6c
3d		6c left		7c		4b		4c	19	4c		2d		6a		7b
3e	38	6c right		9a		5		5a	29	5a		2e		6b		8a
3f		7a left		9b	35	6a	35	5c		5b		2f		6c left		9a
3h		7a right		9c	12	6b	29	6a	44	5c		2g	27	7a right		9b	16
4a		7b		10c		6c		6b left	36	6a	35	2h	14	7b top	25	10a
4d		7c				6d		6b right		6b		3a		7b bottom		10b
4e		8a left				6e		6c		6c		3b		7c
4f		8a right				7a		7a		7a	30	3c	29	8a
5a		9a left				7b		7b left		7b left		3g	39	8b
5b		9a right				7c	26	7b midright		7b middle		3j		8c
6a		9b left				7d	25	7b right		7b right		4a		9a
6b	21	9b right				7e	41	7c		7c		4b		9c
6c		9c				7f		9a top		9a		4c		10a
6d	17	10a left				7g		9a bottom		9b		4f		10b right
7a		10a middle				8a		9b		9c		4g	14	10c
7b		10a right				9a		9c top				4h
7c		10b				9b		9c bottom				5a	29
8a		10c left				9c						5b
8b		10c middle				9d						5c
8d	43	10c right				9e						6a	28
8e						9f						6b
8f						10						6c
8g												6d	23
8h												6e
8i												6f
8j												6g	20
8k												6h	18
8m												6i
9a												6j
9b	25											7a	29
10a												7b	44
10b	41											7c	35
10c												7d	26
10d												7e
10e												7f	21
10f	35											8a	34
10g												8b
10h												8c
10i												9a	23
10j												9b	18
10k												9c	25
10l												9d
10m	32											9e	27
10n												9f
10o												9g
10q												9h
												10a
												10c

## Sheet: Sheet 5
Burnley Full Crowns (BC)	Fresh weight before planting (g)	Burnley Length (cm)	Success Rate		Rodley Full Crowns	Fresh weight before planting (g)	Rodley Length (cm)	Success Rate		Huddersfield Full Crowns	Fresh weight before planting (g)	Hudds Length (cm)	Success Rate
1	940.8	-	1		1	193.3	-	1		1	1146	-	1
2	1107.5	-	1		2	244.5	-	1		2	1297.9	-	1
3	1108.9	-	1		3	1717.5	-	1		3	1076	-	1
4	680.9	-	1		4	1449.9	-	1		4	343.1	-	1
5	1186.2	-	1		5	157.9	-	1		5	807.8	-	1
6	362.7	-	1		6	520.4	-	1		6	1861.4	-	1
7	516.5	-	1		7	802.9	-	1		7	1512.4	-	1
8	269.2	-	1		8	678	-	0		8	363.6	-	1
9	197.8	-	1		9	1690.9	-	1		9	842.6	-	1
10	3889.7	-	1		10	2708.3	-	0		10	339.6	-	1
Burnley Rhizome code - 2 nodes	Burnley Fresh weight before planting (g)	Burnley Length (cm)	Success rate		Rodley Rhizome code - 2 nodes	Rodley Fresh weight before planting (g)	Rodley Length (cm)	Success Rate		Huddersfield Rhizome code - 2 nodes	Hudds Fresh weight before planting (g)	Hudds Length (cm)	Success Rate
2a	15.2	4.5	0		2b	23.6	4.2	0		1a	5.6	3.3	0
3a	28.7	5.5	0		5b	3	4.7	0		1b	3.5	2	0
3b	47.4	5.8	0		8a	20.6	6.3	0		1c	7.7	3	0
3c	4.8	3.7	0		8b	26.3	7.2	0		2c	1.7	3.1	0
4b	27.7	9.4	0		8c	12.2	3.5	0		9b	0.8	3.8	0
4c	12	5.1	0		10a	4	2.8	0		2a	3.6	6.1	1
5a	14.6	4.3	0		10b	6.5	3.6	0		2b	3.2	4.9	1
6b	11.3	3.1	0		10c	9.3	3.2	0		3a	2.7	2.8	1
8b	5.3	3.6	0		1a	1.4	5.6	1		3b	3.8	4.5	1
8c	6.2	4.8	0		1b	1.9	4.7	1		3c	5.4	6.7	1
1a	5.3	3.8	1		1c	4.1	5	1		4a	2.4	4	1
1b	34.1	6.5	1		2a	9.7	4.9	1		4b	1.4	4.8	1
1c	31.6	6.7	1		2c	7.8	7.1	1		4c	1.1	3.7	1
2b	8	5.4	1		3a	21.4	6.4	1		5a	4.7	5.5	1
2c	6.8	3.9	1		3b	2.9	6.5	1		5b	3.5	6.2	1
4a	12.4	4.6	1		3c	3.5	4.2	1		5c	4.6	5.4	1
5b	2.1	4	1		4a	19.1	7.3	1		6a	4	4.6	1
5c	6.5	4.6	1		4b	13.9	5.6	1		6b	1.8	2.2	1
6a	19	7.5	1		4c	4.3	4.5	1		6c	3	2.9	1
6c	8.9	4.1	1		5a	12.1	5.7	1		7a	2.2	1.9	1
7a	8.7	6.3	1		5c	1.8	2.4	1		7b	1.9	2.7	1
7b	1.7	4.6	1		6a	4.5	6.3	1		7c	1.3	3.4	1
7c	13.2	3.8	1		6b	4	6.8	1		8a	1.8	4.3	1
8a	8.2	5	1		6c	2.9	6.6	1		8b	2	3.5	1
9a	1.6	5.4	1		7a	1.2	4.6	1		8c	0.9	5.1	1
9b	3.9	5.3	1		7b	10	4.1	1		9a	1.2	5.6	1
9c	4.4	7.5	1		7c	1.9	3.5	1		9c	1.2	6.4	1
10a	5.7	2.7	1		9a	3.7	2.5	1		10a	1.4	4	1
10b	3.4	5.4	1		9b	2.5	4	1		10b	5.8	4.7	1
10c	10.6	6.7	1		9c	3	2.4	1		10c	2	6	1
Burnley Rhizome - 1 node	Fresh weight before planting (g)	Length	Success rate		Rodley Rhizome - 1 node	Fresh weight before planting (g)	Length	Success Rate		Huddersfield Rhizome - 1 node	Fresh weight before planting (g)	Length	Success Rate
1a	3.3	2	0		2b	6.8	1.6	0		1a	2.6	1.8	0
2c	3.6	2.1	0		8a	18	4.1	0		1b	7.9	1.6	0
3a	15.7	2.6	0		8b	8.8	2.7	0		1c	7.2	2.2	0
3b	28.8	2.6	0		8c	9.4	3.2	0		2c	0.7	1.7	0
3c	1.8	1.7	0		10a	6.2	2.5	0		4b	0.7	3.3	0
5a	8.3	3.9	0		10b	4.9	2.9	0		5b	1.9	3.2	0
5b	1.6	2.7	0		10c	8.5	3.4	0		7a	0.6	0.9	0
6a	10.4	5.7	0		1a	0.7	2.4	1		7c	0.8	2.2	0
8a	4.6	2.9	0		1b	1	2	1		8b	0.8	1.4	0
8b	4.1	2.1	0		1c	2.1	2	1		8c	0.3	2.4	0
8c	4	2.5	0		2a	4.8	2.4	1		9c	0.7	3.7	0
10a	3.6	1.9	0		2c	2.6	2.5	1		10c	1	6	0
1b	15.3	2.5	1		3a	15.3	4.6	1		2a	1.7	2.7	1
1c	15.7	3.2	1		3b	2.9	4.9	1		2b	1.3	2.5	1
2a	18.1	3.6	1		3c	1.5	2.5	1		3a	1.9	2.4	1
2b	3.7	2.7	1		4a	16	4.5	1		3b	1.8	1.8	1
4a	6.5	2.7	1		4b	8.4	3.8	1		3c	2.7	3.1	1
4b	8.6	3.2	1		4c	2	3.3	1		4a	0.9	1.2	1
4c	14.1	3.8	1		5a	5.9	2.3	1		4c	0.6	2.5	1
5c	3.3	2.7	1		5b	2	3.4	1		5a	0.9	2.5	1
6b	8.6	2	1		5c	1.7	2.4	1		5c	2.3	2.5	1
6c	4.9	2.1	1		6a	4.1	3.2	1		6a	2.2	2.5	1
7a	4.5	4.8	1		6b	3.4	4.9	1		6b	1.1	1.7	1
7b	0.5	2	1		6c	1	2.8	1		6c	2.2	2.6	1
7c	11.1	2.8	1		7a	0.7	3	1		7b	0.7	1.7	1
9a	0.5	2.6	1		7b	7.8	3.3	1		8a	1.1	2.2	1
9b	1.4	2	1		7c	1.4	2.5	1		9a	0.7	3.2	1
9c	2	2.9	1		9a	2.5	2	1		9b	0.3	1.6	1
10b	1.4	2	1		9b	1.1	1.8	1		10a	0.5	1.7	1
10c	3	2	1		9c	2.3	2	1		10b	3.8	3.6	1
Burnley Rhizome - 0 nodes	Fresh weight before planting (g)	Length	Success rate		Rodley Rhizome - 0 nodes	Fresh weight before planting (g)	Length	Success Rate		Huddersfield Rhizome - 0 nodes	Fresh weight before planting (g)	Length	Success Rate
1a	2.8	1.4	0		1a	0.3	1.9	0		1a	0.9	1.1	0
1b	3.9	1.1	0		1b	0.7	2.3	0		1b	9.4	1.9	0
1c	8.1	1.4	0		1c	1.3	1.7	0		1c	4	1	0
2a	6.2	2.8	0		2a	3.7	2.7	0		2a	1.1	1.7	0
2b	2.7	2.1	0		2b	10.8	2.4	0		2b	0.6	1.4	0
2c	2.3	1.6	0		2c	2.1	2	0		2c	0.8	2.9	0
3a	12.8	1.7	0		3a	9	3	0		3a	1.3	1.8	0
3b	16.6	2.4	0		3b	1	2.8	0		3b	1.1	1.9	0
3c	1.3	1.3	0		3c	1.4	2	0		3c	0.7	1.5	0
4a	5.1	2	0		4a	10.3	2.7	0		4a	0.7	1.3	0
4b	5.1	2	0		4b	6.4	3.3	0		4b	0.2	1.6	0
4c	5.2	1.7	0		4c	1.5	2.1	0		4c	0.4	1.5	0
5a	6.6	2.6	0		5a	1.1	1.2	0		5a	2.1	2.9	0
5b	1.1	1.8	0		5b	1.7	3	0		5b	1	1.6	0
5c	2	2.1	0		5c	1	2	0		5c	1.3	1.7	0
6a	5.7	3.5	0		6a	1.6	2.5	0		6a	1	1.3	0
6b	3.8	1.6	0		6b	2.1	3.5	0		6b	0.6	1.2	0
6c	3.3	1.4	0		6c	1.9	4.6	0		6c	1.1	1.4	0
7a	2.7	2.8	0		7a	0.5	3.8	0		7a	0.5	0.6	0
7b	0.8	1.8	0		7b	5.6	2.5	0		7b	0.8	2	0
7c	2.9	1.6	0		7c	0.7	0.9	0		7c	0.4	1.5	0
8a	3.7	3.3	0		8a	5.5	1.8	0		8a	0.9	2	0
8b	1	1.2	0		8b	3.8	1.3	0		8b	1.6	1.8	0
8c	2.4	1.9	0		8c	2.9	1	0		8c	0.4	2.2	0
9a	0.3	2.4	0		9a	1.1	1.1	0		9a	0.7	3.6	0
9b	1.1	1.6	0		9b	1.2	2.3	0		9b	0.1	1.9	0
9c	1.3	2.1	0		9c	0.8	1.1	0		9c	0.3	2.4	0
10a	2.3	1.8	0		10a	2.6	1.9	0		10a	0.4	1.6	0
10b	0.9	1.9	0		10b	4.6	2.9	0		10b	2.7	2.4	0
10c	2.3	1.5	0		10c	3.9	1.2	0		10c	0.4	1.8	0

## Sheet: Sheet 6
Day	Burnley full	BR-2	BR-1	BR total	Rodley Full	RR-2	RR-1	RR-total	Huddersfield Full	HR-2	HR-1	HR-total		TOTAL
0														0
1				0				0				0		0
2				0				0				0		0
3	4			0				0	4			0		8
4	4			0				0	3			0		7
5				0	3			0				0		3
6				0	5			0				0		5
7	21			0	4	1		1	9			0		35
8	7			0	1		3	3	3			0		14
9	3	1		1	5			0	2			0		11
10	5		1	1				0	2	1		1		9
11	4			0		5	2	7				0		11
12				0	3	3	1	4				0		7
13		2	1	3	1	1	2	3				0		7
14	9	2	1	3			2	2				0		14
15	1	2	1	3	2			0				0		6
16	2	2	1	3				0	27	18	7	25		57
17				0				0	2	1	1	2		4
18				0				0	2	2	1	3		5
19				0				0				0		0
20				0		9	8	17				0		17
21				0	3	2		2	8	2		2		15
22		9	6	15			3	3	2			0		20
23	1	3	1	4				0		2	1	3		8
24		2		2				0	1	2	1	3		6
25	2			0		5	1	6			1	1		9
26				0	1		1	1				0		2
27	2	1	1	2				0				0		4
28	1	1		1		1		1				0		3
29		1		1		1		1	1			0		3
30	1	1	1	2				0				0		3
31				0				0			1	1		1
32				0				0			1	1		1
33				0			2	2				0		2
34				0				0				0		0
35		2		2				0	1	2	1	3		6
36				0		1		1			1	1		2
37				0	1			0				0		1
38				0				0				0		0
39				0		1	1	2			1	1		3
40				0		2		2				0		2
41		1	1	2	1			0				0		3
42	1	1	1	2				0				0		3
43				0				0				0		0
44				0				0				0		0
45				0				0				0		0
46				0			1	1				0		1
47				0				0				0		0
48			1	1				0				0		1
49				0				0				0		0
50				0	1			0				0		1
51				0				0	1			0		1
52				0				0				0		0
53				0				0				0		0
54				0				0				0		0
55				0				0				0		0
56				0	2			0				0		2
57		1	1	2	1			0			1	1		4
58		1		1				0	1			0		2
59				0				0				0		0
60			1	1			1	1				0		2

## Sheet: Sheet 7
Burnley Full Crowns (BC)	1	2	3	4	5	6	7	8	9	10																						Rodley Full Crowns	1	2	3	4	5	6	7	8	9	10
Fresh weight before planting (g)	940.8	1107.5	1108.9	680.9	1186.2	362.7	516.5	269.2	197.8	3889.7						Scroll for Rodley and Huddersfield data																Fresh weight before planting (g)	193.3	244.5	1717.5	1449.9	157.9	520.4	802.9	678	1690.9	2708.3	1016.36					Scroll for Huddersfield data
Fresh weight after experiment (g) Day 1	732	908.5	898.7	625.8	982	308.6	270.5	254	147.1	2888.7																						Fresh weight after experiment (g) Day 1	120.6	203.2	1482.5	1136.3	111.5	466.3	770.9	678	1346.8	2105	842.11
Drying weights (Day 5)	244.4	608.3	696.2	326.4	646.7	171.9	87.6	122.2	88	2068.8																						Drying weights (Day 5)	70.1	116.2	1081.3	929	47.7	307.9	475.7	484.5	1048.2	1650.1	621.07
Day 7	225.5	573.7	673.2	307.2	628.6	163.6	63.5	116.2	85.2	1997.9																						Day 7	66.7	107.6	1037.7	853.3	43	291.8	456	462.8	1020.3	1584.2	592.34
Day 12	182.8	526.8	587.1	282.7	537.7	149.9	49.1	98.1	79	1709.7																						Day 12	59.5	81.2	892.4	619.7	36.4	251.1	415.1	412.7	929.4	1438.4	513.59
Day 14	168.4	487.7	488.6	269.3	489.8	141.7	46.5	90.4	75.5	1613.8																						Day 14	55.6	72.6	837.2	542.3	33.2	235.4	389	389.5	881.9	1373	480.97
Day 26	156.8	417.8	428.4	237.1	433.8	122.2	44.5	81.6	68.5	1407.9																						Day 26	47.7	59.7	698.2	465.7	29	199.4	333.2	326.4	734.9	1188.8	408.3
Day 28	155.7	406.4	419.9	232.9	427	120.7	44.5	81.4	68.1	1367.2																						Day 28	47.2	58.8	678	455.4	29	191.7	325	319.3	712	1160.8	397.72
Day 38	154.1	390.4	408.1	227.7	426.1	119	44.3	80.4	67.7	1321.6																						Day 38	46.6	58.2	651.8	440.7	28.8	182.6	313.7	307.7	681.4	1126.3	383.78
Burnley Rhizome - 2 nodes	1a	1b	1c	2a	2b	2c	3a	3b	3c	4a	4b	4c	5a	5b	5c	6a	6b	6c	7a	7b	7c	8a	8b	8c	9a	9b	9c	10a	10b	10c		Rodley Rhizome - 2 nodes	1a	1b	1c	2a	2b	2c	3a	3b	3c	4a	4b	4c	5a	5b	5c	6a	6b
Length (cm)	3.8	6.5	6.7	4.5	5.4	3.9	5.5	5.8	3.7	4.6	9.4	5.1	4.3	4	4.6	7.5	3.1	4.1	6.3	4.6	3.8	5	3.6	4.8	5.4	5.3	7.5	2.7	5.4	6.7		Length	5.6	4.7	5	4.9	4.2	7.1	6.4	6.5	4.2	7.3	5.6	4.5	5.7	4.7	2.4	6.3	6.8
Fresh weight before planting (g)	5.3	34.1	31.6	15.2	8	6.8	28.7	47.4	4.8	12.4	27.7	12	14.6	2.1	6.5	19	11.3	8.9	8.7	1.7	13.2	8.2	5.3	6.2	1.6	3.9	4.4	5.7	3.4	10.6		Fresh weight before planting (g)	1.4	1.9	4.1	9.7	23.6	7.8	21.4	2.9	3.5	19.1	13.9	4.3	12.1	3	1.8	4.5	4
Fresh weight after experiment (g) Day 1	5.2	32.8	26.9	15.2	7.4	6.5	25.3	46.4	4.8	12	25.9	10.4	14.3	2.6	6.7	18	11.2	8.9	7.6	2	11.6	7.7	5.5	6.3	1.8	4.1	4.1	5.9	3.6	10.6		Fresh weight after experiment (g) Day 1	2.1	2.7	5.1	9.3	23.9	8.1	15.3	3.8	4.1	19.6	14	5.1	12	3.3	2.4	5.9	4.3
Drying weights (Day 9)	2.4	21.2	16.1	8.8	3.4	3.1	9.4	31.4	1.6	6.3	14.2	5.5	7.5	1.1	3.1	11	5.9	4.1	3.4	1	6.7	2.2	2.1	2.5	0.7	1.4	1	2.2	1	5.4		Drying weights (Day 9)	0.9	1.2	2.2	5.1	17	3.3	7.6	1.6	1.9	10.4	7.1	2.2	6.9	1.2	0.6	2.3	1.6
Day 11	2.3	20	15.3	8.3	3.2	2.8	9.2	30	1.5	5.9	13.5	5.4	7.2	1	3.1	10.4	5.6	3.8	3.3	0.9	6.1	2.2	2.1	2.3	0.7	1.1	0.9	2.1	0.9	5.1		Day 11	0.8	1	2.1	4.7	16	2.9	6.8	1.5	1.8	9.4	6.5	2	6.5	1	0.6	2	1.5
Day 16	2.1	17.5	13.5	7.4	2.8	2.4	9	25.8	1.4	5.5	12	5.4	6.6	1	3.1	9	4.8	3.1	2.8	0.9	5	2.1	2	1.9	0.7	1	0.9	2.1	0.9	4.5		Day 16	0.7	0.9	1.5	3.8	13.4	2.5	5.5	1.4	1.4	7.2	5.1	1.6	5.6	0.8	0.6	1.6	1.4
Day 21	2	15.8	12.4	6.8	2.5	2	8.7	22.6	1.4	5.1	11.3	5.3	6.1	0.8	2.9	7.8	4.4	2.9	2.3	0.9	4.6	1.9	2	1.8	0.7	0.9	0.8	2	0.9	4.2		Day 21	0.7	0.9	1.4	3.1	11.9	2.3	5.2	1.4	1.3	6.3	4.6	1.6	5.2	0.7	0.6	1.6	1.3
Day 33	2	13.3	11.4	6.4	2.5	2	8.7	17.1	1.4	5.1	10.6	5.2	6	0.8	2.9	7.1	4.1	2.8	2.2	0.9	4.3	1.9	2	1.8	0.7	0.9	0.8	2	0.9	4.2		Day 33	0.7	0.9	1.4	3.1	8.1	2.3	5.2	1.4	1.2	5.5	4.5	1.5	5.2	0.7	0.6	1.6	1.3
Day 35	2	13.2	11.3	6.4	2.4	2	8.7	16.9	1.4	5.1	10.6	5.2	5.9	0.8	2.9	7	4	2.8	2.2	0.9	4.3	1.9	1.9	1.8	0.7	0.9	0.8	2	0.8	4.2		Day 35	0.6	0.8	1.4	3	7.6	2.3	5.2	1.4	1.2	5.5	4.5	1.5	5.1	0.7	0.6	1.6	1.3
Day 38	2	13	11.3	6.4	2.4	2	8.6	16.5	1.3	5.1	10.5	5.2	5.9	0.8	2.9	7	4	2.7	2.1	0.8	4.2	1.9	1.9	1.8	0.7	0.9	0.8	2	0.8	4.2		Day 38	0.6	0.8	1.4	3	7.1	2.2	5.2	1.3	1.2	5.5	4.5	1.5	5.1	0.7	0.5	1.6	1.3
Day / Burnley Rhizome - 1 node	1a	1b	1c	2a	2b	2c	3a	3b	3c	4a	4b	4c	5a	5b	5c	6a	6b	6c	7a	7b	7c	8a	8b	8c	9a	9b	9c	10a	10b	10c		Rodley Rhizome - 1 node	1a	1b	1c	2a	2b	2c	3a	3b	3c	4a	4b	4c	5a	5b	5c	6a	6b
Length	2	2.5	3.2	3.6	2.7	2.1	2.6	2.6	1.7	2.7	3.2	3.8	3.9	2.7	2.7	5.7	2	2.1	4.8	2	2.8	2.9	2.1	2.5	2.6	2	2.9	1.9	2	2		Length	2.4	2	2	2.4	1.6	2.5	4.6	4.9	2.5	4.5	3.8	3.3	2.3	3.4	2.4	3.2	4.9
Fresh weight before planting (g)	3.3	15.3	15.7	18.1	3.7	3.6	15.7	28.8	1.8	6.5	8.6	14.1	8.3	1.6	3.3	10.4	8.6	4.9	4.5	0.5	11.1	4.6	4.1	4	0.5	1.4	2	3.6	1.4	3		Fresh weight before planting (g)	0.7	1	2.1	4.8	6.8	2.6	15.3	2.9	1.5	16	8.4	2	5.9	2	1.7	4.1	3.4
Fresh weight after experiment (g) Day 1	3.2	15.3	15.5	16.8	4	3.6	15.7	27.5	1.7	6.5	7.5	12.9	8.2	1.9	3	10.8	9.2	4.8	4.5	0.7	10.1	4.4	3.7	4	0.5	1.8	2.2	3.8	1.5	3.4		Fresh weight after experiment (g) 4/6	0.8	1.1	2.1	5.7	7	2.9	13.2	3	1.8	14.4	9.4	2.5	6	2.1	2	4	3.7
Drying weights (Day 9)	1.4	8.3	8.2	9.5	1.5	1.2	4.7	14.7	0.5	2.6	3.5	6.5	4	0.7	1.3	6.3	2.9	2.1	1.6	0.2	4.1	1	1.5	1	0.1	0.3	0.4	1.4	0.4	1.2		Drying weights (Day 9)	0.2	0.4	0.7	2.5	3	1	5.7	1.3	0.6	8.8	4.4	0.8	2.6	0.5	0.4	1.5	1.4
Day 11	1.4	7.2	7.9	9.2	1.4	1.2	4.6	13.8	0.5	2.5	3.5	6.5	3.9	0.6	1.3	5.9	2.8	2.1	1.5	0.1	3.7	1	1.5	1	0.05	0.3	0.4	1.4	0.4	1.2		Day 11	0.2	0.3	0.6	2.3	2.6	0.9	4.9	1.2	0.5	8	4.1	0.8	2.4	0.5	0.4	1.3	1.3
Day 16	1.2	6.2	6.9	8.3	1.3	1.1	4.4	12	0.5	2.5	3.4	6.3	3.8	0.6	1.2	5	2.4	1.8	1.3	0.1	3	1	1.5	1	0.05	0.3	0.4	1.4	0.4	1.2		Day 16	0.2	0.3	0.6	1.8	2	0.8	3.7	1	0.4	6.1	2.9	0.5	2.3	0.4	0.4	1.2	1.1
Day 21	1.2	5.6	5.5	7.6	1.3	1.1	4.3	11.5	0.5	2.3	3.3	6.2	3.7	0.6	1.2	4.4	2.4	1.7	1.3	0.1	2.8	0.9	1.4	0.9	0.05	0.3	0.4	1.4	0.3	1.1		Day 21	0.2	0.3	0.6	1.7	1.8	0.7	3.5	0.9	0.4	5.6	2.7	0.5	2.2	0.4	0.3	1.2	1
Day 33	1.1	5.4	5.3	7.5	1.3	1.1	4.3	11.4	0.5	2.2	3.3	6.1	3.7	0.6	1.2	3.9	2.4	1.7	1.3	0.1	2.6	0.9	1.4	0.9	0.05	0.3	0.3	1.4	0.3	1.1		Day 33	0.1	0.3	0.6	1.7	1.8	0.7	3.5	0.9	0.4	5.5	2.6	0.5	2.2	0.3	0.3	1.2	1
Day 35	1.1	5.4	5.3	7.4	1.3	1.1	4.3	11.4	0.5	2.2	3.3	6.1	3.7	0.6	1.2	3.9	2.4	1.6	1.3	0.1	2.6	0.9	1.4	0.9	0.05	0.3	0.3	1.3	0.3	1.1		Day 35	0.1	0.3	0.6	1.7	1.8	0.7	3.5	0.9	0.4	5.5	2.6	0.5	2.2	0.3	0.3	1.2	1
Day 38	1.1	5.4	5.3	7.4	1.3	1.1	4.3	11.4	0.5	2.2	3.2	6	3.7	0.6	1.2	3.9	2.4	1.6	1.3	0.1	2.6	0.9	1.4	0.9	0.05	0.3	0.3	1.3	0.3	1.1		Day 38	0.1	0.3	0.6	1.7	1.8	0.7	3.5	0.9	0.4	5.5	2.6	0.5	2.2	0.3	0.3	1.3	0.9
Day / Burnley Rhizome - 0 nodes	1a	1b	1c	2a	2b	2c	3a	3b	3c	4a	4b	4c	5a	5b	5c	6a	6b	6c	7a	7b	7c	8a	8b	8c	9a	9b	9c	10a	10b	10c		Rodley Rhizome - 0 nodes	1a	1b	1c	2a	2b	2c	3a	3b	3c	4a	4b	4c	5a	5b	5c	6a	6b
Length	1.4	1.1	1.4	2.8	2.1	1.6	1.7	2.4	1.3	2	2	1.7	2.6	1.8	2.1	3.5	1.6	1.4	2.8	1.8	1.6	3.3	1.2	1.9	2.4	1.6	2.1	1.8	1.9	1.5		Length	1.9	2.3	1.7	2.7	2.4	2	3	2.8	2	2.7	3.3	2.1	1.2	3	2	2.5	3.5
Fresh weight before planting (g)	2.8	3.9	8.1	6.2	2.7	2.3	12.8	16.6	1.3	5.1	5.1	5.2	6.6	1.1	2	5.7	3.8	3.3	2.7	0.8	2.9	3.7	1	2.4	0.3	1.1	1.3	2.3	0.9	2.3		Fresh weight before planting (g)	0.3	0.7	1.3	3.7	10.8	2.1	9	1	1.4	10.3	6.4	1.5	1.1	1.7	1	1.6	2.1
Fresh weight after experiment (g) Day 1	2.8	3.6	8.3	6.4	3	2	10.8	17.1	1.2	5.2	5	5.2	6.7	1.1	1.8	5.9	3.6	3	2.6	0.9	2.7	3.8	0.9	2.3	0.3	1.1	1.3	2.6	1	2.4		Fresh weight after experiment (g) 4/6	0.3	0.8	1.4	4	10.8	2.2	9.4	1.3	1.3	10.6	6.6	1.7	1.3	1.7	0.9	1.7	2.2
Drying weights (Day 9)	1	1.2	3.7	2.6	0.9	0.6	2.8	6.7	0.4	2.1	1.8	1.9	2.9	0.3	0.7	2.9	1.2	1	0.8	0.2	0.9	1	0.3	0.5	0.05	0.2	0.2	0.8	0.1	0.8		Drying weights (Day 9)	0.05	0.2	0.4	1.8	5.4	1.2	3.3	0.3	0.4	5.1	3.1	0.8	0.4	0.4	0.2	0.6	0.9
Day 11	1	1.1	3.4	2.6	0.9	0.6	2.7	6.4	0.4	2	1.8	1.9	2.7	0.3	0.7	2.7	1.2	1	0.8	0.2	0.9	1	0.3	0.5	0.05	0.1	0.3	0.8	0.2	0.8		Day 11	0.05	0.2	0.3	1.7	4.8	1.1	2.7	0.3	0.4	4.7	2.8	0.7	0.4	0.3	0.2	0.6	0.8
Day 16	0.9	1.1	3.4	2.6	0.9	0.6	2.7	6.3	0.4	2	1.8	1.9	2.6	0.3	0.7	2.4	1.1	1	0.7	0.2	0.8	1	0.2	0.4	0.05	0.1	0.2	0.8	0.2	0.8		Day 16	0.05	0.2	0.3	1.5	3.5	0.8	2	0.2	0.4	4.1	2.3	0.6	0.4	0.3	0.2	0.6	0.7
Day 21	0.9	1.1	3.2	2.5	0.9	0.6	2.7	6.1	0.3	1.9	1.8	1.8	2.5	0.3	0.7	2.1	1	0.9	0.7	0.2	0.8	0.9	0.2	0.4	0.05	0.1	0.2	0.8	0.2	0.7		Day 21	0.05	0.2	0.3	1.4	3.1	0.7	1.9	0.2	0.3	3.9	2.2	0.6	0.4	0.3	0.2	0.6	0.7
Day 33	0.9	1.1	3.2	2.5	0.9	0.6	2.6	6.1	0.3	1.9	1.8	1.8	2.5	0.2	0.7	2	1	0.9	0.7	0.2	0.8	0.9	0.2	0.4	0.05	0.1	0.2	0.8	0.2	0.7		Day 33	0.05	0.2	0.3	1.4	2.8	0.7	1.9	0.2	0.3	3.9	2.2	0.6	0.4	0.3	0.2	0.6	0.7
Day 35	0.9	1.1	3.3	2.5	0.9	0.6	2.6	6.1	0.3	1.9	1.8	1.8	2.5	0.2	0.7	1.9	1	0.9	0.7	0.2	0.8	1	0.2	0.4	0.05	0.1	0.2	0.8	0.2	0.7		Day 35	0.05	0.2	0.3	1.4	2.8	0.8	1.9	0.2	0.3	3.9	2.2	0.6	0.4	0.3	0.2	0.6	0.7
Day 38	0.9	1.1	3.2	2.5	0.9	0.6	2.6	6	0.3	1.9	1.8	1.8	2.4	0.2	0.7	1.9	1.1	0.9	0.7	0.2	0.8	0.9	0.2	0.4	0.05	0.1	0.2	0.8	0.2	0.7		Day 38	0.05	0.2	0.3	1.4	2.8	0.7	1.9	0.2	0.3	3.8	2.2	0.5	0.4	0.3	0.2	0.6	0.6
[truncated: 44 more columns]
